# Supplementary material for: Distribution of circular proteins in plants: large-scale mapping of cyclotides in the Violaceae
Source: Front Plant Sci. 2015 Oct 27;6:855. doi: 10.3389/fpls.2015.00855 (PMC4621522; doi:10.3389/fpls.2015.00855)
Supplement: Supplementary Table 2 — Database of detected cyclotides. [file Table2.XLS]

## Sheet: LC-MS data
Retention time (min)	Mw (Da)	Species	Cyclotide	Containing +162 Da residue(s)
10.5	3204	Viola sumatranei
10.7	3245	Melicytus lanceolatus
12.6	3203	Hybanthus yucatanensis
13.6	3186	Paypayrola grandiflora		*
14.1	3199	Viola sumatranei
14.2	3500	Hybanthus communis
15	3158	Othion subsessile
15.2	3193	Rinorea passoura
15.3	2914	Rinorea angustifolia
15.4	3120	Hybanthus havanensis		*
16	3031	Rinorea passoura
16.3	3040	Othion subsessile
16.3	3465	Hybanthus communis
16.6	3001	Rinorea viridifolia		*
17.1	3120	Hybanthus yucatanensis
17.5	3031	Rinorea squamata
17.9	2932	Rinorea angustifolia
18	2897	Viola rupestris
18	3049	Rinorea ilicifolia
18.4	2893	Hybanthus chodata
18.4	3601	Agation deplanchei
18.7	3138	Rinorea subintegrifolia
18.9	2932	Rinorea angustifolia
18.9	3082	Hybanthus yucatanensis
19.1	3413	Viola chaerophylloides		*
19.1	3382	Viola chaerophylloides
19.3	3387	Hybanthus communis
19.5	3525	Hybanthus chodata		*
19.5	3078	Rinorea dasyadena
19.7	3202	Melicytus lanceolatus
19.7	3289	Melicytus lanceolatus
20	3097	Viola hirta
20.2	2980	Melicytus lanceolatus		*
20.2	3053	Melicytus lanceolatus
20.3	3142	Othion subsessile	C0060
20.3	3360	Rinorea subintegrifolia
20.5	3044	Rinorea convallaridoides	C0035	*
20.5	3185	Viola sumatranei
20.7	3204	Hybanthus calceolaria		*
20.7	3084	Melicytus ramiflorus
20.7	3168	Rinorea dasyadena
20.8	2950	Melicytus lanceolatus
20.8	3060	Hybanthus yucatanensis
20.8	3121	Rinorea subintegrifolia
20.9	2882	Rinorea angustifolia
20.9	3481	Hybanthus communis
21	3068	Viola hirta	C0082
21	3206	Rinorea convallariiflora
21.1	3687	Amphirrox longifolia	C0054
21.2	3670	Agation deplanchei
21.3	3469	Rinorea virgata
21.5	3044	Rinorea convallariiflora	C0035
21.5	3687	Amphirrox longifolia	C0054
21.5	3184	Viola septentrionalis
21.5	3202	Hymanthera banksii
21.5	3260	Viola septentrionalis
21.6	3445	Hybanthus communis
21.7	3068	Viola cerasifolia	C0082	*
21.8	3112	Rinorea passoura	C0097
21.8	3038	Melicytus lanceolatus
21.8	3199	Melicytus lanceolatus
21.9	3052	Viola cucullata
21.9	3271	Rinorea subintegrifolia
22	2832	Viola rossii	C0055
22.1	3219	Viola biflora
22.3	3112	Viola tricolor	C0097
22.3	2890	Rinorea angustifolia
22.3	3094	Viola tricolor
22.3	3575	Hybanthus denticularis
22.4	2832	Viola tracheliifolia	C0055
22.4	3065	Hymanthera banksii
22.5	3328	Viola riviniana x hirta
22.8	3292	Hybanthus calceolaria		*
22.8	3454	Viola chaerophylloides		*
22.9	3112	Rinorea squamata	C0096
22.9	3135	Rinorea convallariiflora
23	3060	Rinorea viridifolia		*
23	3155	Viola cucullata
23.1	2849	Viola canescens	C0090
23.1	2819	Viola canescens
23.1	2835	Viola canescens
23.1	3110	Rinorea anguifera
23.1	3156	Viola hirta
23.2	3035	Hymanthera banksii
23.3	3371	Rinorea angustifolia		*
23.3	2860	Rinorea angustifolia
23.3	3260	Hymanthera banksii
23.3	3415	Hybanthus communis
23.3	3533	Rinorea angustifolia
23.5	3112	Viola macedonicius	C0096	*
23.5	3047	Viola maculata
23.6	3124	Rinorea convallaridoides		*
23.6	3297	Viola langsdorfii		*
23.6	3061	Rinorea flavescens
23.6	3413	Hybanthus floribundus
23.6	3597	Rinorea scyplettandra
23.7	2973	Viola riviniana x hirta
23.7	2986	Viola riviniana x hirta
23.7	3018	Viola riviniana x hirta
23.8	3377	Viola eizanensis	C0089
23.9	3377	Viola chaerophylloides	C0089	*
24	3082	Viola cucullata		*
24	2891	Rinorea angustifolia
24	3090	Viola zoisii
24	3184	Viola septentrionalis
24.1	3154	Viola odorata	C0041
24.1	3242	Viola odorata
24.2	3009	Viola brevistipulata		*
24.3	3154	Maganea caudatum	C0041
24.3	3360	Viola ocellata
24.4	3158	Hymanthera banksii	C0085
24.4	2995	Viola scorpiuroides		*
24.4	2893	Viola canescens
24.4	2907	Viola canescens
24.4	3090	Hybanthus yucatanensis
24.4	3093	Rinoreocarpus ulei
24.5	3318	Rinorea welwitschii		*
24.5	3035	Viola principis
24.5	3186	Hymanthera chathamica
24.6	2849	Viola canadensis	C0090
24.6	3036	Viola cinerea
24.6	3282	Viola peduculata
24.6	3296	Viola septentrionalis
24.6	3356	Viola septentrionalis
24.7	2835	Viola tricolor	C0001
24.7	3171	Viola tricolor	C0071
24.7	3045	Viola zoisii
24.8	2938	Rinorea virgata
24.9	3048	Rinoreocarpus ulei	C0036
24.9	3154	Viola hirta	C0041
24.9	3171	Viola hirta	C0071
24.9	3053	Melicytus lanceolatus		*
24.9	3172	Rinorea eliptica
24.9	3716	Amphirrox longifolia
25	2836	Viola septimcula	C0001
25	2836	Viola verecunda	C0001
25	2939	Viola septimcula
25	3118	Agation deplanchei
25.1	2836	Viola rafinesquii	C0001
25.1	2850	Viola scorpiuroides	C0019
25.1	2806	Viola canadensis	C0054
25.1	2806	Viola rafinesquii	C0054
25.1	2820	Viola canadensis	C0070
25.1	3277	Viola chaerophylloides		*
25.1	2877	Viola eminii
25.1	2891	Viola eminii
25.1	2946	Viola scorpiuroides
25.1	3072	Rinorea convallariiflora
25.1	3342	Leonia cymosa
25.2	2836	Viola avatschensis	C0001
25.2	2836	Viola yedoensis	C0001
25.2	2861	Rinorea angustifolia
25.3	3160	Hymanthera dentata		*
25.3	3291	Viola eizanensis
25.3	3544	Viola macedonicius
25.4	2835	Viola selkirkii	C0001
25.4	2836	Viola glabella	C0001
25.5	2835	Viola nummularifolia	C0001
25.5	2835	Viola stipularis	C0001
25.5	2835	Viola turcestanica	C0001
25.5	2850	Hybanthus bigibbosus	C0019
25.5	2850	Viola rossii	C0019
25.5	3048	Viola principis	C0036
25.5	2818	Viola nummularifolia
25.5	2856	Viola principis
25.5	3069	Rinorea anguifera
25.5	3311	Gloeospermum pauciflorum
25.5	3346	Viola principis
25.6	2849	Viola kiangsiensis	C0090
25.6	3025	Melicytus lanceolatus		*
25.7	2836	Viola kitaibeliana	C0001
25.7	2836	Viola labradorica	C0001
25.7	3139	Viola odorata x hirta	C0017
25.7	3171	Viola odorata	C0071	*
25.7	3061	Viola zoisii
25.7	3096	Rinoreocarpus ulei
25.8	2820	Viola ocellata	C0070
25.8	3158	Hymanthera dentata	C0085
25.8	3074	Hybanthus yucatanensis
25.8	3091	Hybanthus yucatanensis
25.8	3497	Viola dombeyana
25.9	2820	Viola kiangsiensis	C0070
25.9	3144	Viola nivalis
26	3070	Viola glabella
26.1	3140	Viola parnassifolia		*
26.1	2881	Viola canescens
26.1	2894	Viola canescens
26.1	2987	Viola canescens
26.3	3398	Viola chaerophylloides	C0068	*
26.3	3398	Viola eizanensis	C0068
26.3	3273	Viola minuta		*
26.3	2908	Viola lobata
26.3	2975	Viola formosana
26.3	3015	Viola zoisii
26.3	3111	Viola minuta
26.3	3301	Viola odorata
26.4	3139	Viola collina	C0017	*
26.5	3144	Melicytus ramiflorus		*
26.5	2995	Viola riviniana x hirta
26.5	3176	Rinorea welwitschii
26.5	3280	Rinorea welwitschii
26.6	2907	Viola canadensis	C0022
26.6	2820	Viola canadensis	C0070
26.6	2834	Viola scorpiuroides
26.6	2945	Viola formosana
26.6	3001	Rinorea flavescens
26.6	3062	Viola cinerea
26.6	3116	Rinorea dasyadena
26.6	3249	Othion subsessile
26.6	3270	Viola peduculata
26.6	3277	Viola cinerea
26.6	3331	Viola peduculata
26.7	3139	Viola odorata	C0017	*
26.7	3246	Hybanthus densifolius		*
26.8	3139	Viola kiangsiensis	C0017
26.8	2849	Viola yedoensis
26.8	3053	Melicytus lanceolatus
26.8	3215	Melicytus lanceolatus
26.9	2893	Viola avatschensis	C0006
26.9	2893	Viola septimcula	C0006
26.9	2893	Viola verecunda	C0006
26.9	2893	Viola yedoensis	C0006
26.9	2907	Viola verecunda	C0022
26.9	2877	Viola yedoensis
27	2893	Viola dombeyana	C0006
27	2893	Viola rafinesquii	C0006
27	3139	Viola principis	C0017	*
27	3139	Rinorea eliptica	C0017
27	3139	Viola hirta	C0017
27	2907	Viola dombeyana	C0022
27	2907	Viola obtusa	C0022
27	3153	Viola odorata x hirta	C0084
27	2871	Rinorea virgata
27	3047	Leonia cymosa
27	3106	Rinorea squamata
27	3324	Leonia cymosa
27.1	2893	Viola stipularis	C0006
27.1	2893	Viola turcestanica	C0006
27.1	2907	Viola lobata	C0022
27.1	3366	Rinorea passoura	C0067
27.1	3219	Rinorea passoura	C0074
27.2	2892	Viola munbyana	C0006
27.2	2892	Viola riviniana x hirta	C0006
27.2	2892	Viola rostrata	C0006
27.2	2893	Viola glabella	C0006
27.2	3139	Maganea caudatum	C0017
27.2	2907	Viola rostrata	C0022
27.2	3157	Viola robusta		*
27.2	2906	Viola glabella
27.2	3032	Viola formosana
27.2	3122	Viola riviniana x hirta
27.3	2892	Viola kitaibeliana	C0006
27.3	2892	Viola tricolor	C0006
27.3	2893	Viola cheiranthifolia	C0006
27.3	2893	Viola labradorica	C0006
27.3	2893	Viola nummularifolia	C0006
27.3	2893	Viola selkirkii	C0006
27.3	2907	Viola selkirkii	C0022
27.3	3061	Viola sieberana		*
27.3	3104	Viola cheiranthifolia
27.3	3139	Viola tricolor
27.5	2893	Viola brevistipulata	C0006
27.5	2893	Viola hirtipes	C0006
27.5	2893	Viola kiangsiensis	C0006
27.5	2907	Hybanthus bigibbosus	C0022
27.5	2907	Viola kiangsiensis	C0022
27.5	3011	Viola pubescens
27.5	3107	Viola rossii
27.6	2893	Viola adunca	C0006
27.6	2907	Viola adunca	C0022
27.6	2907	Viola eminii	C0022
27.6	2907	Viola ocellata	C0022
27.6	2920	Viola cinerea	C0025
27.6	2961	Viola canescens
27.6	3205	Viola canescens
27.6	3295	Gloeospermum pauciflorum
27.6	3405	Viola blanda
27.7	3178	Hybanthus parviflorus		*
27.7	3256	Paypayrola grandiflora		*
27.7	2885	Leonia cymosa
27.7	3391	Rinorea flavescens
27.7	3463	Rinorea virgata
27.8	2907	Viola cerasifolia	C0022
27.8	3153	Viola collina	C0084	*
27.8	3101	Hybanthus enneaspermungus		*
27.8	3138	Viola cerasifolia		*
27.8	3234	Decorsella paradoxa		*
27.8	3230	Hymanthera chathamica
27.8	3258	Hymanthera chathamica
27.8	3558	Decorsella paradoxa
27.9	2893	Viola macedonicius	C0006
27.9	3219	Rinorea squamata	C0074
27.9	3123	Viola decumbens		*
27.9	2950	Viola macedonicius
28	2907	Viola septimcula	C0022
28	2920	Viola septimcula	C0025
28	3226	Viola odorata x hirta	C0045
28.1	2907	Viola dombeyana	C0022
28.1	3226	Viola parnassifolia	C0045
28.1	3079	Viola lobata	C0093	*
28.1	3226	Viola collina		*
28.1	2877	Viola renifolia
28.1	3036	Viola tricolor
28.1	3055	Viola pubescens
28.1	3084	Viola glabella
28.1	3088	Viola pubescens
28.2	2906	Viola brevistipulata	C0016
28.2	2906	Viola yedoensis	C0016
28.2	2907	Viola stipularis	C0022
28.2	2921	Viola obtusa	C0025
28.2	3144	Noisetta longifolia	C0061	*
28.2	3145	Viola cheiranthifolia		*
28.2	2929	Rinorea guianensis
28.2	3016	Rinorea anguifera
28.2	3028	Rinorea guianensis
28.2	3122	Viola principis
28.3	3366	Rinorea squamata	C0067
28.3	3139	Viola odorata		*
28.4	2997	Viola steinbachii
28.4	3127	Hybanthus prunifolius
28.5	3114	Viola palustris	C0059	*
28.5	3079	Viola ocellata	C0093
28.5	3217	Melicytus ramiflorus		*
28.5	2893	Viola labradorica
28.5	2907	Viola pallens
28.5	3168	Viola robusta
28.5	3215	Viola robusta
28.5	3379	Melicytus ramiflorus
28.5	3542	Melicytus ramiflorus
28.6	2892	Viola canadensis	C0006
28.6	3189	Viola scorpiuroides	C0072
28.6	2907	Viola somalensis
28.6	2924	Viola formosana
28.6	3052	Hymanthera banksii
28.6	3098	Viola kiangsiensis
28.7	2906	Viola nummularifolia	C0016
28.7	3114	Viola langsdorfii	C0059	*
28.7	2891	Hybanthus bigibbosus
28.7	2908	Viola septimcula
28.7	2954	Viola septimcula
28.7	3223	Hymanthera chathamica
28.7	3352	Viola septentrionalis
28.7	3387	Hymanthera chathamica
28.7	3469	Hybanthus denticularis
28.8	2909	Viola rafinesquii	C0008
28.8	2906	Viola avatschensis	C0016
28.8	3260	Viola biflora		*
28.8	3227	Viola biflora
28.8	3237	Rinorea hummelli
28.8	3243	Viola parnassifolia
28.8	3288	Viola rafinesquii
28.8	3510	Viola parnassifolia
28.9	2907	Viola rossii	C0023
28.9	3360	Viola chaerophylloides		*
28.9	2921	Viola stipularis
28.9	2935	Rinorea guianensis
28.9	3069	Viola pubescens
28.9	3099	Viola pubescens
28.9	3133	Rinorea scyplettandra
29	2909	Viola yedoensis	C0008
29	3226	Viola odorata	C0045
29	2895	Viola formosana
29	2984	Leonia cymosa
29	3025	Viola tricolor
29	3100	Hybanthus yucatanensis
29	3210	Viola tricolor
29	3388	Viola odorata
29	3479	Viola dacica
29	3480	Viola tricolor
29.1	2907	Viola cazorlensis	C0023	*
29.1	3190	Rinorea welwitschii
29.1	3254	Gloeospermum blakeanum
29.2	2880	Viola canadensis	C0003
29.2	2907	Viola eminii	C0023
29.2	3004	Melicytus lanceolatus		*
29.2	2879	Viola nivalis
29.2	2894	Viola canadensis
29.2	3172	Viola nivalis
29.2	3216	Viola nivalis
29.3	3479	Viola macedonicius	C0014
29.3	3144	Melicytus ramiflorus	C0061	*
29.3	3189	Viola somalensis	C0072
29.3	3275	Melicytus ramiflorus		*
29.3	2892	Viola allchariensis
29.3	2923	Viola allchariensis
29.3	2937	Viola allchariensis
29.3	2997	Viola allchariensis
29.3	3012	Viola allchariensis
29.4	3114	Viola sieberana	C0059	*
29.4	3114	Viola kiangsiensis	C0059
29.4	3123	Viola adunca		*
29.4	3238	Noisetta longifolia		*
29.4	2895	Viola kiangsiensis
29.4	2987	Viola rupestris
29.4	3244	Hymanthera chathamica
29.5	2881	Viola septimcula	C0003
29.5	3479	Viola cheiranthifolia	C0014	*
29.5	3226	Viola hirta	C0045
29.5	3114	Viola decumbens	C0059	*
29.5	2894	Viola avatschensis
29.5	2908	Viola avatschensis
29.5	3153	Viola tricolor
29.5	3252	Viola pallens
29.6	2881	Viola rafinesquii	C0003
29.8	2881	Viola yedoensis	C0003
29.8	2823	Leonia cymosa
29.8	2877	Viola canescens
29.8	2886	Leonia cymosa
29.8	2891	Viola canescens
29.8	2922	Viola yedoensis
29.8	3176	Viola yedoensis
29.9	2881	Viola selkirkii	C0003
29.9	2882	Viola nummularifolia	C0003
29.9	2895	Hybanthus bigibbosus	C0020
29.9	2947	Decorsella paradoxa		*
29.9	3148	Viola glabella
29.9	3396	Decorsella paradoxa
30	2881	Viola munbyana	C0003
30	2881	Viola turcestanica	C0003
30	2906	Viola cheiranthifolia	C0016
30	3201	Viola palustris	C0073
30	3314	Viola munbyana	C0077
30	3184	Viola cerasifolia	C0086	*
30	3021	Melicytus lanceolatus		*
30	2959	Hybanthus havanensis
30	2968	Hymanthera oborata
30	3347	Viola palustris
30	3476	Viola munbyana
30	3532	Viola palustris
30.1	3157	Melicytus ramiflorus		*
30.1	3280	Othion oblanceolatum		*
30.1	2889	Viola ocellata
30.1	3113	Viola odorata
30.1	3315	Viola odorata
30.1	3352	Viola septentrionalis
30.2	3323	Hybanthus chodata		*
30.2	3034	Viola zoisii
30.2	3164	Viola zoisii
30.2	3177	Rinorea lindeniana
30.2	3229	Hybanthus denticularis
30.3	3201	Hybanthus urbanianus	C0073
30.3	3312	Hybanthus enneaspermungus	C0087	*
30.3	3185	Viola parnassifolia		*
30.3	3082	Viola bertelonii
30.3	3099	Rinorea virgata
30.3	3219	Viola bertelonii
30.3	3285	Viola demetria
30.4	3112	Viola peduculata	C0083	*
30.4	2891	Viola cazorlensis	C0091
30.4	2949	Viola cazorlensis
30.4	2986	Viola cazorlensis
30.4	3189	Agation deplanchei
30.4	3221	Viola peduculata
30.5	2951	Viola cinerea	C0029
30.5	3112	Gloeospermum blakeanum	C0083
30.5	2891	Viola canescens	C0091
30.5	3275	Hybanthus calceolaria		*
30.5	2980	Viola cinerea
30.5	3632	Viola cinerea
30.6	3153	Viola macedonicius	C0011	*
30.6	2895	Viola scorpiuroides	C0020
30.6	2951	Viola scorpiuroides	C0029
30.6	3224	Viola principis	C0062
30.6	3312	Viola riviniana x hirta	C0087
30.6	2942	Hymanthera oborata
30.6	3194	Gloeospermum equadoriense
30.7	3224	Viola hirta	C0062
30.7	3235	Viola cotyledon		*
30.7	2806	Rinorea flavescens
30.7	2936	Rinorea virgata
30.7	3083	Viola cotyledon
30.7	3084	Hybanthus densifolius
30.8	2909	Viola septimcula	C0008
30.8	3040	Hymanthera banksii
30.8	3268	Agatea violaris
31	2909	Viola rafinesquii	C0008
31	3008	Viola formosana	C0080
31	2999	Viola scandens
31	3306	Rinorea anguifera
31.1	3153	Viola cazorlensis	C0011	*
31.1	2908	Viola yedoensis	C0056
31.1	3260	Noisetta longifolia		*
31.1	2879	Viola yedoensis
31.1	2893	Viola yedoensis
31.1	2894	Viola nummularifolia
31.1	2995	Viola kitaibeliana
31.1	3123	Hybanthus densifolius
31.1	3229	Noisetta longifolia
31.2	3284	Paypayrola grandiflora	C0013
31.2	3022	Rinoreocarpus ulei
31.2	3211	Gloeospermum blakeanum
31.2	3230	Agation deplanchei
31.3	2895	Viola somalensis
31.3	2923	Hybanthus bigibbosus
31.3	2979	Viola formosana
31.3	3240	Viola demetria
31.4	2908	Viola labradorica	C0056
31.4	2956	Rinorea belizensis
31.4	3054	Viola allchariensis
31.4	3118	Viola zoisii
31.4	3164	Viola zoisii
31.5	3284	Viola odorata	C0013
31.5	3008	Viola brevistipulata	C0080	*
31.5	3094	Rinorea gracilipes
31.6	3201	Viola blanda	C0073	*
31.6	3107	Viola cinerea
31.6	3197	Viola kiangsiensis
31.7	3402	Viola biflora		*
31.7	2962	Viola rupestris
31.7	3239	Viola cotyledon
31.7	3269	Viola cotyledon
31.7	3271	Viola biflora
31.7	3367	Viola rupestris
31.8	3253	Gloeospermum equadoriense	C0076
31.8	3066	Viola scorpiuroides		*
31.8	2935	Viola scorpiuroides
31.8	2947	Viola riviniana x hirta
31.8	2970	Hymanthera oborata
31.8	2998	Hymanthera oborata
31.8	3052	Viola kitaibeliana
31.8	3539	Rinorea australasica
31.9	3301	Viola dacica
32	2923	Viola septimcula	C0009
32	2923	Viola verecunda	C0009
32	3438	Hybanthus denticularis	C0078
32	2824	Leonia cymosa
32	2925	Viola rafinesquii
32	2937	Viola septimcula
32	2971	Viola rafinesquii
32.1	2923	Viola yedoensis	C0009
32.1	2847	Viola rossii
32.1	3462	Rinorea virgata
32.2	3377	Rinorea australasica	C0049
32.2	3305	Viola peduculata		*
32.2	3250	Rinorea scyplettandra
32.2	3414	Hybanthus denticularis
32.3	3142	Melicytus macrophyllus		*
32.3	3026	Viola brevistipulata
32.3	3102	Hybanthus densifolius
32.3	3205	Viola rupestris
32.3	3283	Agatea violaris
32.4	3027	Hybanthus floribundus		*
32.4	3373	Gloeospermum pauciflorum
32.5	3002	Viola pedata
32.5	3066	Viola somalensis
32.5	3212	Viola macedonicius
32.5	3259	Hybanthus urbanianus
32.6	3199	Noisetta longifolia	C0043	*
32.6	2956	Viola tracheliifolia
32.6	2989	Viola methodiana
32.6	3061	Rinoreocarpus ulei
32.6	3081	Hymanthera chathamica
32.6	3133	Viola methodiana
32.6	3243	Hymanthera chathamica
32.7	3102	Hymanthera oborata
32.8	2923	Viola septimcula	C0009
32.8	3199	Viola cucullata	C0043
32.8	3253	Viola demetria	C0076
32.8	2995	Viola riviniana x hirta
32.8	3087	Viola cotyledon
32.9	2923	Viola suavis	C0009
32.9	3438	Hybanthus prunifolius	C0078
32.9	3175	Hybanthus attenuatus		*
33	3102	Anchietea salutaris		*
33	2922	Viola tricolor
33	3079	Melicytus lanceolatus
33	3203	Viola bertelonii
33	3206	Anchietea frangulaefolia
33.1	2923	Viola odorata	C0009
33.1	3046	Viola cinerea
33.2	2923	Viola scotophylla	C0009
33.2	3052	Maganea caudatum		*
33.2	3101	Viola cazorlensis
33.2	3117	Viola cazorlensis
33.3	2923	Viola kitaibeliana	C0009
33.3	2849	Viola allchariensis
33.3	2931	Viola avatschensis
33.3	2950	Viola allchariensis
33.3	3031	Viola allchariensis
33.3	3162	Hybanthus densifolius
33.3	3288	Agation deplanchei
33.3	3302	Viola allchariensis
33.3	3552	Rinorea anguifera
33.4	3148	Rinorea gracilipes
33.5	3009	Rinorea virgata
33.5	3024	Rinorea microglossa
33.6	2923	Viola dacica	C0009
33.6	2957	Viola allchariensis
33.6	3377	Rinorea australasica
33.6	3390	Rinorea anguifera
33.7	2923	Viola cheiranthifolia	C0009
33.7	3149	Viola decumbens		*
33.7	2936	Viola tricolor
33.8	3016	Viola formosana	C0057
33.8	3241	Viola biflora		*
33.8	2916	Viola biflora
33.8	3081	Rinorea scyplettandra
33.8	3159	Viola minuta
33.9	2937	Rinorea guianensis
33.9	3215	Rinorea australasica
33.9	3387	Gloeospermum pauciflorum
34	3130	Viola verecunda		*
34	2863	Viola eminii
34	2971	Viola bertelonii
34	3132	Viola zoisii
34	3242	Rinorea hummelli
34.1	3016	Viola macedonicius	C0057
34.1	2992	Viola riviniana x hirta	C0079
34.1	2915	Viola avatschensis
34.1	2929	Viola avatschensis
34.1	2936	Viola macedonicius
34.1	3020	Viola avatschensis
34.1	3392	Viola demetria
34.2	2992	Leonia cymosa	C0079
34.2	2865	Hymanthera chathamica
34.2	3118	Rinorea gracilipes
34.2	3229	Hybanthus urbanianus
34.2	3306	Viola sumatranei
34.3	2958	Viola scorpiuroides	C0031
34.3	3022	Rinorea microglossa
34.3	3202	Hybanthus yucatanensis
34.4	2877	Viola canadensis	C0002
34.4	2891	Viola canadensis	C0004
34.4	2958	Viola tricolor	C0031
34.4	3219	Anchietea frangulaefolia	C0098
34.4	3086	Viola zoisii
34.4	3098	Anchietea parvifolia
34.4	3289	Gloeospermum equadoriense
34.5	2891	Viola cinerea	C0004
34.5	2937	Viola dacica	C0026
34.5	3142	Viola parnassifolia		*
34.5	2905	Viola pygmaea
34.5	2960	Viola pygmaea
34.5	3084	Noisetta longifolia
34.5	3187	Viola cinerea
34.5	3297	Viola cotyledon
34.5	3435	Rinorea australasica
34.6	2970	Viola cheiranthifolia
34.6	3059	Rinorea dasyadena
34.7	2877	Rinorea ilicifolia	C0002
34.7	2877	Viola glabella	C0002
34.7	2877	Viola nivalis	C0002
34.7	2877	Viola nuttallii	C0002
34.7	2877	Viola obtusa	C0002
34.7	2877	Viola scorpiuroides	C0002
34.7	2890	Viola nuttallii	C0004
34.7	2891	Hymanthera banksii	C0004
34.7	2891	Viola obtusa	C0004
34.7	2891	Viola scorpiuroides	C0004
34.7	2958	Viola nummularifolia	C0031
34.7	2988	Viola scorpiuroides
34.7	3021	Viola nummularifolia
34.8	2877	Viola avatschensis	C0002
34.8	2877	Viola cerasifolia	C0002
34.8	2877	Viola dombeyana	C0002
34.8	2877	Viola maculata	C0002
34.8	2877	Viola rupestris	C0002
34.8	2877	Viola septimcula	C0002
34.8	2877	Viola suavis	C0002
34.8	2877	Viola tracheliifolia	C0002
34.8	2877	Viola verecunda	C0002
34.8	2890	Viola cerasifolia	C0004
34.8	2891	Viola avatschensis	C0004
34.8	2891	Viola dombeyana	C0004
34.8	2891	Viola maculata	C0004
34.8	2891	Viola rupestris	C0004
34.8	2891	Viola tracheliifolia	C0004
34.8	2891	Viola verecunda	C0004
34.8	3168	Viola cerasifolia		*
34.8	3331	Viola cerasifolia
34.9	2877	Viola collina	C0002
34.9	2877	Viola parviflora	C0002
34.9	2877	Viola rafinesquii	C0002
34.9	2891	Viola collina	C0004
34.9	2891	Viola parviflora	C0004
34.9	3016	Viola allchariensis
35	2877	Viola bertelonii	C0002
35	2877	Viola tricolor	C0002
35	2877	Viola yedoensis	C0002
35	2891	Hybanthus bigibbosus	C0004
35	3219	Viola bertelonii	C0098
35	3169	Viola palustris		*
35	2875	Hybanthus bigibbosus
35	2916	Rinorea guianensis
35	3191	Viola bertelonii
35	3344	Viola canadensis
35	3390	Rinorea anguifera
35	3558	Viola canadensis
35	3585	Viola canadensis
35.1	2877	Viola kiangsiensis	C0002
35.1	2877	Viola odorata x hirta	C0002
35.1	2877	Viola riviniana x hirta	C0002
35.1	2877	Viola rostrata	C0002
35.1	2877	Viola steinbachii	C0002
35.1	2877	Viola stipularis	C0002
35.1	2891	Viola kiangsiensis	C0004
35.1	2891	Viola odorata x hirta	C0004
35.1	2891	Viola rostrata	C0004
35.1	2891	Viola steinbachii	C0004
35.1	2879	Hymanthera banksii
35.1	3178	Viola obtusa
35.1	3220	Rinorea gracilipes
35.2	2877	Hymanthera dentata	C0002
35.2	2877	Viola brevistipulata	C0002
35.2	2877	Viola cheiranthifolia	C0002
35.2	2877	Viola kitaibeliana	C0002
35.2	2877	Viola minuta	C0002
35.2	2877	Viola missouriensis	C0002
35.2	2877	Viola nummularifolia	C0002
35.2	2877	Viola odorata	C0002
35.2	2877	Viola pygmaea	C0002
35.2	2877	Viola rossii	C0002
35.2	2877	Viola selkirkii	C0002
35.2	2877	Viola striata	C0002
35.2	2877	Viola turcestanica	C0002
35.2	2890	Amphirrox longifolia	C0004
35.2	2891	Hymanthera dentata	C0004
35.2	2891	Viola brevistipulata	C0004
35.2	2891	Viola lobata	C0004
35.2	2891	Viola missouriensis	C0004
35.2	2891	Viola odorata	C0004
35.2	2891	Viola pygmaea	C0004
35.2	2891	Viola rossii	C0004
35.2	2891	Viola selkirkii	C0004
35.2	2891	Viola striata	C0004
35.2	2891	Viola turcestanica	C0004
35.2	2937	Hymanthera oborata	C0026
35.2	3157	Hymanthera dentata
35.2	3215	Viola obtusa
35.3	2877	Viola adunca	C0002
35.3	2877	Viola hirtipes	C0002
35.3	2877	Viola labradorica	C0002
35.3	2877	Viola macedonicius	C0002
35.3	2877	Viola pallens	C0002
35.3	2877	Viola scotophylla	C0002
35.3	2891	Viola adunca	C0004
35.3	2891	Viola hirtipes	C0004
35.3	2891	Viola labradorica	C0004
35.3	2891	Viola pallens	C0004
35.3	2861	Viola renifolia	C0015
35.3	3273	Agation deplanchei		*
35.3	3080	Hybanthus densifolius
35.3	3216	Rinorea lindeniana
35.4	2877	Viola glabella	C0002
35.4	2891	Viola glabella	C0004
35.4	2949	Viola methodiana	C0018
35.4	3159	Hybanthus parviflorus		*
35.4	3022	Hybanthus parviflorus
35.4	3228	Rinorea anguifera
35.4	3264	Anchietea frangulaefolia
35.5	2877	Viola munbyana	C0002
35.5	2861	Viola cazorlensis	C0015
35.5	3149	Viola cazorlensis	C0018
35.5	2937	Paypayrola grandiflora	C0026
35.5	2987	Viola cazorlensis	C0032
35.5	2873	Paypayrola grandiflora
35.5	3047	Paypayrola grandiflora
35.5	3080	Rinorea microglossa
35.5	3099	Paypayrola grandiflora
35.6	2877	Viola dacica	C0002
35.6	2877	Viola demetria	C0002
35.6	2877	Viola ocellata	C0002
35.6	2891	Viola ocellata	C0004
35.6	2891	Rinorea ilicifolia	C0005
35.6	3062	Hybanthus havanensis	C0037	*
35.6	3421	Melicytus macrophyllus		*
35.6	3470	Melicytus macrophyllus		*
35.6	3031	Hybanthus havanensis
35.7	2891	Viola avatschensis	C0005
35.7	2891	Viola dombeyana	C0005
35.7	2891	Viola parviflora	C0005
35.7	2905	Viola cinerea	C0007
35.7	3087	Viola cazorlensis		*
35.7	2907	Viola tracheliifolia
35.7	2958	Viola allchariensis
35.7	3035	Viola avatschensis
35.7	3069	Viola zoisii
35.7	3304	Viola allchariensis
35.7	3393	Viola sumatranei
35.7	3636	Viola sumatranei
35.8	2877	Viola somalensis	C0002
35.8	2891	Viola rupestris	C0005
35.8	2891	Viola somalensis	C0005
35.8	2891	Viola suavis	C0005
35.8	2891	Viola tricolor	C0005
35.8	2891	Viola verecunda	C0005
35.8	2905	Viola suavis	C0007
35.8	2987	Rinorea anguifera	C0032
35.8	2845	Viola kitaibeliana
35.8	2876	Viola tricolor
35.8	2906	Viola obtusa
35.8	2934	Viola tracheliifolia
35.8	3036	Viola steinbachii
35.8	3104	Rinorea virgata
35.8	3158	Gloeospermum blakeanum
35.8	3327	Rinorea anguifera
35.9	2891	Viola pedata	C0005
35.9	2891	Viola septimcula	C0005
35.9	2891	Viola stipularis	C0005
35.9	2905	Viola rostrata	C0007
35.9	2905	Viola septimcula	C0007
35.9	2904	Viola stipularis
36	2877	Viola labradorica	C0002
36	2877	Viola methodiana	C0002
36	2891	Viola bertelonii	C0005
36	2891	Viola eminii	C0005
36	2891	Viola labradorica	C0005
36	2891	Viola rossii	C0005
36	2891	Viola selkirkii	C0005
36	2891	Viola yedoensis	C0005
36	2905	Viola eminii	C0007
36	2905	Viola selkirkii	C0007
36	2895	Rinoreocarpus ulei
36	2917	Viola sieberana
36	2926	Viola bertelonii
36	2972	Viola methodiana
36	2983	Viola dacica
36	3116	Viola methodiana
36.1	2877	Viola kitaibeliana	C0002
36.1	2891	Viola decumbens	C0005	*
36.1	2891	Agatea violaris	C0005
36.1	2891	Viola kitaibeliana	C0005
36.1	2891	Viola minuta	C0005
36.1	2891	Viola nummularifolia	C0005
36.1	2891	Viola pygmaea	C0005
36.1	2891	Viola scotophylla	C0005
36.1	2891	Viola turcestanica	C0005
36.1	2905	Viola scotophylla	C0007
36.1	2942	Rinorea virgata	C0028
36.1	2943	Viola scotophylla	C0028
36.1	3062	Hybanthus yucatanensis	C0037
36.1	2907	Viola decumbens		*
36.1	3135	Viola decumbens		*
36.1	2863	Agatea violaris
36.1	2908	Hymanthera banksii
36.2	2877	Viola allchariensis	C0002
36.2	2877	Viola munbyana	C0002
36.2	2891	Viola brevistipulata	C0005
36.2	2891	Viola cazorlensis	C0005
36.2	2891	Viola hirtipes	C0005
36.2	2891	Viola munbyana	C0005
36.2	3105	Viola scorpiuroides
36.3	2891	Viola glabella	C0005
36.3	2891	Viola pallens	C0005
36.3	2905	Viola glabella	C0007
36.3	2905	Viola pallens	C0007
36.3	2971	Viola missouriensis
36.3	3018	Gloeospermum equadoriense
36.4	3050	Viola cerasifolia
36.4	3389	Viola cerasifolia
36.5	2959	Viola demetria
36.5	2966	Viola formosana
36.6	3180	Leonia glycocarpa	C0042
36.6	2892	Viola rossii
36.6	2971	Paypayrola grandiflora
36.6	3017	Paypayrola grandiflora
36.6	3134	Paypayrola grandiflora
36.6	3273	Rinorea australasica
36.6	3282	Gloeospermum pauciflorum
36.7	2891	Viola cheiranthifolia	C0005
36.7	2891	Viola somalensis	C0005
36.7	3268	Hybanthus enneaspermungus		*
36.7	3280	Hybanthus enneaspermungus		*
36.7	2944	Viola cheiranthifolia
36.7	3088	Viola lobata
36.8	2918	Viola stipularis	C0024
36.8	2967	Viola selkirkii
36.8	2994	Viola selkirkii
36.9	2918	Viola pygmaea	C0024
36.9	2919	Viola minuta	C0024
36.9	3022	Viola cinerea	C0033
36.9	3022	Viola scorpiuroides	C0033
36.9	3180	Corynostylis arborea	C0042
36.9	2875	Viola renifolia
36.9	2904	Agatea violaris
36.9	3053	Hybanthus havanensis
37.1	3196	Melicytus macrophyllus		*
37.1	2891	Viola allchariensis
37.1	2972	Viola allchariensis
37.1	3064	Viola allchariensis
37.1	3131	Viola methodiana
37.1	3186	Viola pedata
37.2	2939	Hymanthera banksii	C0027
37.2	3352	Hybanthus floribundus
37.3	3331	Agation deplanchei	C0048
37.3	3169	Rinorea virgata
37.3	3381	Viola sumatranei
37.4	2930	Viola glabella
37.4	3030	Viola pygmaea
37.4	3478	Viola pygmaea
37.5	2905	Viola minuta	C0021
37.5	3022	Rinorea belizensis	C0033
37.5	3101	Viola cazorlensis		*
37.6	2939	Viola rafinesquii	C0027
37.6	3372	Viola blanda		*
37.6	2891	Viola blanda
37.6	3129	Corynostylis arborea
37.6	3210	Viola blanda
37.6	3302	Gloeospermum equadoriense
37.7	3124	Hybanthus verticullatus		*
37.7	3248	Rinorea convallariiflora		*
37.7	2966	Viola somalensis
37.7	2981	Viola selkirkii
37.7	3090	Rinorea convallariiflora
37.7	3192	Viola odorata
37.8	2905	Viola scorpiuroides	C0021
37.8	3331	Rinorea australasica	C0048
37.8	3007	Rinorea virgata
37.8	3568	Viola canadensis
37.8	3607	Viola canadensis
37.9	3080	Viola cheiranthifolia
38	3449	Rinorea convallariiflora		*
38	2903	Viola septimcula
38	3113	Viola parviflora
38	3394	Hybanthus floribundus
38	3422	Hybanthus floribundus
38.1	2995	Rinorea belizensis
38.1	3351	Rinorea gracilipes
38.2	3025	Hybanthus densifolius
38.3	3101	Viola floridana		*
38.3	3070	Rinorea microglossa
38.3	3152	Viola somalensis
38.3	3163	Viola cinerea
38.4	3036	Viola kitaibeliana	C0034
38.4	3050	Viola formosana	C0058
38.4	2994	Hymanthera oborata
38.5	3036	Viola minuta	C0034
38.5	3050	Viola eminii	C0058
38.5	3009	Rinorea belizensis
38.5	3189	Rinorea gracilipes
38.6	3036	Viola macedonicius	C0034
38.6	2917	Viola tricolor
38.6	2954	Viola tricolor
38.7	3346	Viola verecunda		*
38.8	2992	Viola somalensis	C0092
38.8	2993	Viola selkirkii	C0092
38.8	2968	Viola odorata
38.8	3000	Viola avatschensis
38.8	3258	Viola turcestanica
38.8	3431	Viola blanda
38.9	3156	Viola cazorlensis		*
38.9	3076	Viola scorpiuroides
39	2924	Hymanthera oborata
39	2964	Hymanthera oborata
39	3068	Rinorea microglossa
39.1	3277	Viola maculata		*
39.1	3097	Viola turcestanica
39.2	3038	Viola cerasifolia
39.3	3142	Hybanthus parviflorus		*
39.5	3479	Rinorea microglossa	C0053
39.5	3012	Viola demetria
39.5	3148	Viola demetria
39.5	3221	Rinorea lindeniana
39.5	3530	Viola somalensis
39.6	2953	Anchietea salutaris	C0030	*
39.7	3094	Viola scorpiuroides
39.7	3217	Rinorea gracilipes
39.8	2981	Viola selkirkii
39.8	3007	Viola sumatranei
39.9	3115	Viola maculata	C0016	*
39.9	3235	Rinorea greveana
40	3040	Hybanthus urbanianus	C0081
40	3040	Viola stipularis	C0081
40	3039	Viola palustris
40.1	3115	Viola parnassifolia	C0016	*
40.1	3117	Viola cazorlensis
40.1	3153	Viola parnassifolia
40.2	2882	Viola peduculata
40.2	3082	Corynostylis arborea
40.4	3191	Rinorea lindeniana
40.5	3115	Anchietea parvifolia	C0016
40.5	3479	Viola sumatranei	C0053
40.5	2938	Viola pygmaea
40.5	3125	Rinorea greveana
40.7	2953	Anchietea parvifolia	C0030
40.7	3314	Viola verecunda		*
41	3066	Rinorea microglossa	C0038
41.1	3159	Viola floridana		*
41.3	3157	Hybanthus parviflorus		*
41.4	3066	Corynostylis arborea	C0038
41.4	3062	Viola demetria
41.5	3124	Hybanthus havanensis
41.6	2930	Viola macedonicius
41.6	2966	Viola macedonicius
41.7	3064	Rinorea microglossa
41.7	3126	Rinorea greveana
41.8	3159	Viola cazorlensis
41.9	3049	Corynostylis arborea
41.9	3193	Corynostylis arborea
42.3	3115	Viola langsdorfii	C0040
42.3	3276	Viola turcestanica
42.5	3039	Viola bertelonii
42.5	3077	Viola bertelonii
42.5	3129	Viola cucullata
42.5	3249	Viola cazorlensis
42.6	3114	Viola turcestanica
42.7	3370	Viola nivalis
42.9	3087	Viola cazorlensis
43	3294	Rinorea lindeniana
43.5	3066	Corynostylis arborea
43.6	3115	Viola methodiana	C0040
43.6	3259	Viola methodiana
43.7	3101	Viola cazorlensis	C0010
43.7	3139	Viola cazorlensis
43.8	3101	Viola maculata	C0010
43.8	3263	Viola maculata	C0012
43.8	3143	Hybanthus urbanianus
44	3026	Viola allchariensis
44.2	3111	Viola cerasifolia	C0039
44.2	3377	Viola sumatranei
44.3	3101	Viola maculata	C0010	*
44.4	3101	Viola peduculata	C0010	*
44.4	3263	Viola cazorlensis	C0012
44.5	3110	Viola pygmaea	C0095
44.6	3111	Viola nivalis	C0039
44.7	3011	Anchietea parvifolia
44.8	3101	Viola cazorlensis	C0010
44.9	3111	Hybanthus urbanianus	C0039
44.9	3111	Viola stipularis	C0039
45	3111	Viola pallens	C0039
45.1	3110	Viola palustris	C0095
45.2	3155	Hybanthus densifolius
45.2	3193	Hybanthus densifolius
45.2	3262	Rinorea lindeniana
45.5	2952	Viola yedoensis
45.5	3011	Viola allchariensis
45.5	3050	Viola allchariensis
46.1	2995	Viola allchariensis
46.1	3033	Viola allchariensis
46.6	3134	Viola somalensis
46.7	2951	Anchietea parvifolia
46.7	2982	Viola allchariensis
46.7	3020	Viola allchariensis
46.7	3071	Viola nivalis
47.1	3172	Viola turcestanica
47.1	3210	Viola turcestanica
47.4	3086	Viola odorata
48.3	3124	Corynostylis arborea
48.8	3141	Viola turcestanica
50.3	3101	Viola cazorlensis
55	3071	Viola demetria
56.2	3044	Viola methodiana
